# Supplementary material for: Targeting Mosquitoes through Generation of an Insecticidal RNAi Yeast Strain Using Cas-CLOVER and Super PiggyBac Engineering in Saccharomyces cerevisiae
Source: J Fungi (Basel). 2023 Oct 27;9(11):1056. doi: 10.3390/jof9111056 (PMC10672312; doi:10.3390/jof9111056)
Supplement: Supplementary file 1 [file jof-09-01056-s001.zip]

Archive with 1 entries (1 files):
- jof-2633899-supplementary.pdf
